# Supplementary material for: IPr# Complexes—Highly-Hindered, Sterically-Bulky Cu(I) and Ag(I) N-Heterocyclic Carbenes: Synthesis, Characterization, and Reactivity
Source: Organometallics. 2024 Sep 21;43(19):2305–13. doi: 10.1021/acs.organomet.4c00333 (PMC11481170; doi:10.1021/acs.organomet.4c00333)
Supplement: Supplementary file 2 — om4c00333_si_002.xyz [file om4c00333_si_002.xyz]

IPr#CuCl
Energy: -5798.498652 au
Sum of electronic and thermal Energies: -5797.047274 au
Geometry:
 N                  1.05812600    0.13197100    1.18866600
 C                  5.01329700    0.68701800   -0.24054400
 C                  4.23764900    1.77289900    0.16233900
 H                  4.63310200    2.77673500    0.05395000
 C                  6.39300200    0.94496800   -0.84844300
 H                  6.76486900    1.85685100   -0.36862300
 C                  3.72538800   -2.27122300    2.89098900
 H                  4.45524400   -1.53979500    2.56448300
 C                  3.19069500   -0.81101800    0.38265200
 C                  3.78184300   -2.75788300    4.19825300
 H                  4.55467900   -2.40011700    4.86992500
 C                  7.67072600   -1.22004500   -1.36954700
 H                  7.17406000   -1.27107000   -2.33141600
 C                  3.26714200   -3.22111800   -0.44878400
 C                  0.62202000    0.18157500    2.50749900
 H                  1.30113400    0.30711500    3.33194400
 C                  2.94880400    1.61347600    0.67261000
 C                  6.33072000    1.25818500   -2.34810700
 C                  7.40537500   -0.15139200   -0.50860000
 C                  4.48127800   -0.59446800   -0.10521100
 H                  5.07420400   -1.45108400   -0.39738100
 C                  2.74139500   -2.71670400    2.00357300
 C                  2.65147100   -2.23509500    0.55195700
 H                  1.58691100   -2.20197000    0.30838200
 C                  4.24065100   -4.15558400   -0.08736300
 H                  4.57629500   -4.21631100    0.94098200
 C                  2.16193700    2.82946900    1.16661000
 H                  1.10128500    2.58021600    1.08452800
 C                  2.42614200    0.31062200    0.74834100
 C                  2.36592100    4.05602300    0.26612800
 C                  2.41022500    3.11494800    2.65310400
 C                  5.28025800    0.84346200   -3.17009300
 H                  4.44464100    0.29483400   -2.75330400
 C                  3.64029800    2.88229600    3.27654200
 H                  4.46009600    2.45599200    2.71140300
 C                  2.85345700   -3.69704500    4.63984100
 H                  2.89621800   -4.07324200    5.65588200
 C                  1.81654500   -3.66458000    2.45870900
 H                  1.05584600   -4.03116000    1.77754700
 C                  8.57768000   -2.21663300   -1.00944400
 H                  8.76772000   -3.03840300   -1.69094600
 C                  1.37019400    3.65133900    3.42211400
 H                  0.40415300    3.83085800    2.96359400
 C                  7.38160400    1.98453200   -2.92377000
 H                  8.20602300    2.31576400   -2.29973700
 C                  8.99043700   -1.09089500    1.07785700
 H                  9.50743800   -1.02814100    2.02928400
 C                  9.24071200   -2.15664400    0.21408600
 H                  9.95041500   -2.92847700    0.49019800
 C                  1.86832200   -4.15060300    3.76220100
 H                  1.13955700   -4.88239700    4.09343800
 C                  3.04235200    5.20401600    0.68410000
 H                  3.44242000    5.26008900    1.68922900
 C                  2.84430300   -3.17624900   -1.78380100
 H                  2.08697500   -2.46098800   -2.08939500
 C                  2.78551600    3.72071700    5.37841300
 H                  2.93015400    3.95166900    6.42784400
 C                  2.00454500    5.10336300   -1.89663000
 H                  1.59539400    5.05394100   -2.89930400
 C                  1.84780000    4.02203900   -1.03593200
 H                  1.32674900    3.13595300   -1.38491000
 C                  3.82754700    3.18439600    4.62622000
 H                  4.79034200    2.99569300    5.08855500
 C                  4.78491500   -5.02093100   -1.03792400
 H                  5.53964900   -5.73951700   -0.73726000
 C                  1.55235500    3.95179100    4.76953700
 H                  0.72877400    4.36189100    5.34365500
 C                  8.08036300   -0.10033100    0.71705500
 H                  7.89309900    0.72732700    1.39474200
 C                  7.38599900    2.28266400   -4.28278200
 H                  8.20778700    2.84911300   -4.70724500
 C                  0.00962900   -0.02993100    0.32701600
 C                  2.68579300    6.24430500   -1.47043100
 H                  2.80955100    7.08808700   -2.13991000
 C                  3.20303000    6.29002200   -0.17950500
 H                  3.73203000    7.17246900    0.16377000
 C                  5.28177300    1.14062900   -4.53429800
 H                  4.45130900    0.81410200   -5.15003900
 C                  6.33350100    1.85888500   -5.09532200
 H                  6.33208200    2.09366500   -6.15387400
 C                  4.36118900   -4.96499900   -2.36280800
 H                  4.78251500   -5.63873500   -3.10081200
 C                  3.38664400   -4.03761700   -2.73274400
 H                  3.04322200   -3.98467300   -3.75982400
 N                 -1.08617000   -0.07941700    1.13776100
 C                 -5.07982700   -0.63269400   -0.19562500
 C                 -4.31560400   -1.70980400    0.24589400
 H                 -4.75543000   -2.69962500    0.24043900
 C                 -6.50043300   -0.88731000   -0.70329000
 H                 -6.87219300   -1.74175500   -0.12794500
 C                 -3.78359400    2.60809900    2.51774600
 H                 -4.34806700    1.69560600    2.36950300
 C                 -3.18985600    0.84576000    0.24276700
 C                 -3.98948800    3.35630800    3.67970100
 H                 -4.70614700    3.01162700    4.41720500
 C                 -7.78413700    1.24673900   -1.34147400
 H                 -7.37965100    1.18367200   -2.34470600
 C                 -3.06098800    3.05161300   -1.00103600
 C                 -0.72518000    0.05671600    2.47593900
 H                 -1.45482800    0.06627400    3.26624400
 C                 -2.99956500   -1.56177100    0.68512000
 C                 -6.53259400   -1.32556800   -2.17052300
 C                 -7.45584200    0.26973300   -0.39791200
 C                 -4.50178400    0.63482200   -0.18578000
 H                 -5.08017600    1.48582700   -0.52151400
 C                 -2.87155800    3.02886700    1.54727400
 C                 -2.61599000    2.26594900    0.24183200
 H                 -1.53117500    2.16988500    0.15420400
 C                 -4.07788900    4.00982500   -0.96137800
 H                 -4.56591200    4.24221400   -0.02216600
 C                 -2.21599300   -2.80046000    1.13662300
 H                 -1.29398500   -2.44589800    1.60363400
 C                 -2.44553100   -0.26837000    0.67578900
 C                 -1.77616400   -3.70278600   -0.02841100
 C                 -2.97595500   -3.54850100    2.23921200
 C                 -5.58874500   -0.90065000   -3.10965900
 H                 -4.77324900   -0.25460500   -2.80719100
 C                 -3.91422800   -4.54891200    1.95914600
 H                 -4.07980300   -4.85965800    0.93405700
 C                 -3.28844300    4.53967000    3.88783400
 H                 -3.45278000    5.12336300    4.78667900
 C                 -2.16893400    4.22205300    1.77085800
 H                 -1.46812000    4.57568400    1.02123700
 C                 -8.63902900    2.29850800   -1.00999200
 H                 -8.88141600    3.04636700   -1.75699400
 C                 -2.75086700   -3.21128500    3.57827500
 H                 -2.00945100   -2.45693800    3.82067000
 C                 -7.56260800   -2.17291900   -2.59767600
 H                 -8.30467000   -2.51324400   -1.88191800
 C                 -8.86983200    1.41282600    1.21614800
 H                 -9.29540100    1.46521700    2.21238100
 C                 -9.18477800    2.38624000    0.26818100
 H                 -9.85385000    3.20054900    0.52281400
 C                 -2.37489700    4.97159200    2.92455200
 H                 -1.82545800    5.89530700    3.07052900
 C                 -1.20089700   -4.95161600    0.25177500
 H                 -1.13332600   -5.29308200    1.27880400
 C                 -2.44291800    2.78314400   -2.22868700
 H                 -1.65600400    2.03775800   -2.29157600
 C                 -4.39399600   -4.82035900    4.31388300
 H                 -4.93934200   -5.31201700    5.11155100
 C                 -1.37970400   -4.11781400   -2.39049100
 H                 -1.44109100   -3.77011400   -3.41511400
 C                 -1.85472200   -3.29936400   -1.36385700
 H                 -2.28205500   -2.33883700   -1.62061500
 C                 -4.61935600   -5.17553300    2.98490900
 H                 -5.34005500   -5.94953900    2.74459800
 C                 -4.46873900    4.68155600   -2.12042500
 H                 -5.25929300    5.42226900   -2.06848000
 C                 -3.45144200   -3.83745300    4.60788000
 H                 -3.25482500   -3.56207200    5.63829300
 C                 -8.01325800    0.36688200    0.88331200
 H                 -7.77429000   -0.38736000    1.62707300
 C                 -7.65092700   -2.58139800   -3.92548700
 H                 -8.45456400   -3.24123300   -4.23372000
 C                 -0.81894000   -5.35630800   -2.09866600
 H                 -0.44695000   -5.99081200   -2.89497600
 C                 -0.72952900   -5.77052000   -0.76959200
 H                 -0.28810200   -6.73094400   -0.52701300
 C                 -5.67514000   -1.30708100   -4.44193900
 H                 -4.92927700   -0.96853700   -5.15233200
 C                 -6.70546800   -2.14760200   -4.85477000
 H                 -6.76876200   -2.46766900   -5.88870600
 C                 -3.84643300    4.40731800   -3.33569500
 H                 -4.14778500    4.93272600   -4.23514400
 C                 -2.83017100    3.45333600   -3.38589100
 H                 -2.33398600    3.22727300   -4.32300900
 Cl                 0.18941800   -0.18579000   -3.71171200
 Cu                 0.08720600   -0.12993700   -1.57670300

BIAN-IPr#CuCl
Energy: -6182.058233 au
Sum of electronic and thermal Energies: -6180.495010 au
Geometry:
 Cu                -0.00000200   -0.00000500    1.96107000
 Cl                -0.00000500   -0.00000700    4.10513200
 N                  1.08542200   -0.14201700   -0.78148400
 N                 -1.08542300    0.14201900   -0.78148500
 C                  2.44898200   -0.33751400   -0.33050300
 C                 -0.68172900    0.08083700   -2.10442700
 C                  5.09643300   -0.70253600    0.50217800
 C                  4.55603400    0.57593800    0.38819700
 H                  5.16450000    1.43675000    0.63482100
 C                  3.24081100    0.78769500   -0.03091400
 C                  0.68173100   -0.08082400   -2.10442700
 C                 -0.00000100   -0.00000100    0.05329100
 C                  6.52488700   -0.95339900    0.98907700
 H                  6.84451900   -1.88169600    0.50403500
 C                 -2.44898200    0.33751600   -0.33050300
 C                  1.18088800   -0.12971800   -3.47697100
 C                 -2.96073800    1.64493500   -0.22135600
 C                 -2.12031500    2.89708200   -0.50085300
 H                 -1.23312000    2.57144700   -1.04983300
 C                 -1.18088700    0.12972500   -3.47697100
 C                 -5.09643300    0.70253700    0.50218100
 C                  4.28655300   -1.79155300    0.18899400
 H                  4.69712700   -2.78997500    0.27615000
 C                  2.71360100    2.22034300   -0.16550300
 H                  1.63138100    2.17935800   -0.02732400
 C                  0.00000100    0.00000300   -4.26862900
 C                  3.23694400    3.12160500    0.96477000
 C                  7.50660800    0.12360500    0.51890900
 C                  6.59992200   -1.22195200    2.49519000
 C                  2.96073800   -1.64493400   -0.22135800
 C                  2.94607300    2.80087600   -1.56298800
 C                  2.12031400   -2.89708100   -0.50085600
 H                  1.23312000   -2.57144500   -1.04983600
 C                 -4.28655300    1.79155400    0.18899600
 H                 -4.69712700    2.78997600    0.27615400
 C                 -1.60869300    3.58911400    0.77388200
 C                 -4.55603300   -0.57593800    0.38819900
 H                 -5.16449900   -1.43675000    0.63482200
 C                 -3.24081200   -0.78769400   -0.03091500
 C                 -2.85662700    3.86740200   -1.43509800
 C                  2.85662700   -3.86740000   -1.43510200
 C                 -2.70727900    3.74138300   -2.82028100
 H                 -2.05424300    2.97386700   -3.22071100
 C                  4.13970000    4.16564000    0.75132600
 H                  4.49037800    4.38306500   -0.24999500
 C                 -6.52488600    0.95339800    0.98908200
 H                 -6.84451800    1.88169600    0.50404300
 C                  2.39334500   -0.25207700   -4.11696100
 H                  3.32163100   -0.34383300   -3.56729300
 C                  1.96473000    3.62290100   -2.12805100
 H                  1.05137600    3.81333300   -1.57509300
 C                 -7.50660700   -0.12360500    0.51891100
 C                  0.00000100    0.00000200   -5.66437300
 C                  5.70106100   -0.66813500    3.41081900
 H                  4.89086100   -0.03779200    3.06432800
 C                 -2.71360200   -2.22034100   -0.16550800
 H                 -1.63138200   -2.17935800   -0.02732800
 C                 -1.84885100    3.10152200    2.05957400
 H                 -2.42777200    2.19904400    2.20414600
 C                  7.89583500    1.19480300    1.32759800
 H                  7.52367400    1.26564200    2.34281300
 C                  3.69027000   -4.88176000   -0.94915500
 H                  3.79130700   -5.02812300    0.12010600
 C                  4.12103900    2.57994500   -2.28935900
 H                  4.89943200    1.94641800   -1.88086600
 C                  2.79066700    2.88073500    2.27144200
 H                  2.07887500    2.08429300    2.46505400
 C                 -0.83678700    4.75373100    0.64033100
 H                 -0.64336900    5.15914700   -0.34714000
 C                  2.41583700   -0.25142700   -5.53962800
 H                  3.37370100   -0.34626400   -6.03828600
 C                 -2.39334300    0.25208400   -4.11696200
 H                 -3.32162900    0.34384300   -3.56729400
 C                  1.60869300   -3.58911400    0.77387800
 C                  8.02446900    0.04734600   -0.78032300
 H                  7.73938000   -0.78290700   -1.41957700
 C                 -3.38161600    4.58995100   -3.69725000
 H                 -3.24433200    4.47571600   -4.76704100
 C                 -2.94607200   -2.80086900   -1.56299500
 C                  7.62447700   -2.04403000    2.98117900
 H                  8.33147700   -2.48349800    2.28418100
 C                 -1.26927700    0.13281000   -6.29915200
 H                 -1.33205500    0.13767600   -7.38214200
 C                  1.26927900   -0.13280800   -6.29915200
 H                  1.33205600   -0.13767600   -7.38214200
 C                 -6.59992100    1.22194600    2.49519600
 C                  5.82593800   -0.92460400    4.77704400
 H                  5.11407400   -0.48846300    5.46884800
 C                 -3.23694700   -3.12160800    0.96476100
 C                  4.37027100   -5.72848800   -1.82253600
 H                  5.00959400   -6.50843600   -1.42350000
 C                 -3.69027100    4.88176200   -0.94915000
 H                 -3.79130900    5.02812300    0.12011200
 C                  4.59598200    4.94277600    1.81850400
 H                  5.29764800    5.74840000    1.63083100
 C                 -4.22077500    5.58525900   -3.20106400
 H                 -4.74420700    6.24915500   -3.87994800
 C                 -0.33324000    5.41289700    1.75585700
 H                  0.26380900    6.30877400    1.62666100
 C                  4.15378000    4.68834500    3.11319400
 H                  4.50829800    5.29213200    3.94138200
 C                  4.22077400   -5.58525600   -3.20107000
 H                  4.74420500   -6.24915100   -3.87995500
 C                 -4.37027200    5.72849000   -1.82253000
 H                 -5.00959600    6.50843700   -1.42349300
 C                 -1.96472700   -3.62288700   -2.12806300
 H                 -1.05137100   -3.81331900   -1.57510700
 C                 -1.34214300    3.76031200    3.18247800
 H                 -1.52681300    3.34554000    4.16622700
 C                  1.84885700   -3.10152900    2.05957100
 H                  2.42778100   -2.19905300    2.20414500
 C                  4.30979100    3.16929500   -3.53934200
 H                  5.23115000    2.98833300   -4.08234900
 C                  3.24448500    3.65322700    3.33532300
 H                  2.88041200    3.44791300    4.33572000
 C                 -0.58881000    4.91880000    3.03585700
 H                 -0.19177000    5.42787600    3.90667500
 C                 -4.13970300   -4.16564200    0.75131200
 H                 -4.49038000   -4.38306200   -0.25000900
 C                  2.70727900   -3.74137900   -2.82028600
 H                  2.05424300   -2.97386200   -3.22071500
 C                 -2.41583600    0.25143100   -5.53962900
 H                 -3.37370000    0.34626700   -6.03828700
 C                  8.77004100    2.17000200    0.84644800
 H                  9.05873200    2.99378200    1.48988500
 C                 -7.89583600   -1.19480400    1.32759700
 H                 -7.52367600   -1.26564400    2.34281200
 C                 -8.02446700   -0.04734300   -0.78032300
 H                 -7.73937600    0.78291100   -1.41957500
 C                  3.38161500   -4.58994600   -3.69725500
 H                  3.24433200   -4.47571000   -4.76704600
 C                  6.85027300   -1.74143000    5.24800300
 H                  6.94311200   -1.94506200    6.30885700
 C                  7.75105700   -2.30293100    4.34294500
 H                  8.54936400   -2.94599200    4.69709400
 C                  2.14635800    4.20895200   -3.37858500
 H                  1.36875500    4.83953200   -3.79544300
 C                  3.32380000    3.98486100   -4.09003700
 H                  3.46967500    4.43910600   -5.06365800
 C                  8.90102600    1.01625500   -1.26193500
 H                  9.29650900    0.93333900   -2.26852900
 C                  9.27562800    2.08549500   -0.44840600
 H                  9.96008500    2.84041400   -0.81883500
 C                 -5.70105500    0.66813300    3.41082200
 H                 -4.89085100    0.03779600    3.06432800
 C                 -8.77004200   -2.17000100    0.84644500
 H                 -9.05873500   -2.99378200    1.48987900
 C                 -2.14635300   -4.20893200   -3.37860100
 H                 -1.36874800   -4.83950700   -3.79546300
 C                  0.83678300   -4.75372800    0.64032500
 H                  0.64336000   -5.15913900   -0.34714700
 C                 -4.12103900   -2.57993800   -2.28936500
 H                 -4.89943400   -1.94641600   -1.88086800
 C                  1.34215000   -3.76032100    3.18247400
 H                  1.52682600   -3.34555500    4.16622400
 C                 -7.62448000    2.04401600    2.98118700
 H                 -8.33148400    2.48348100    2.28419100
 C                 -4.59598600   -4.94278100    1.81848700
 H                 -5.29765200   -5.74840400    1.63081000
 C                 -8.90102400   -1.01625100   -1.26193700
 H                 -9.29650500   -0.93333300   -2.26853100
 C                 -9.27562700   -2.08549200   -0.44841100
 H                 -9.96008400   -2.84041000   -0.81884200
 C                  0.58881400   -4.91880600    3.03585100
 H                  0.19177500   -5.42788400    3.90666800
 C                 -7.75106000    2.30291400    4.34295400
 H                 -8.54937100    2.94596900    4.69710600
 C                 -5.82593100    0.92459900    4.77704800
 H                 -5.11406300    0.48846200    5.46885000
 C                 -4.30979000   -3.16928300   -3.53935100
 H                 -5.23115000   -2.98832100   -4.08235700
 C                 -3.32379600   -3.98484200   -4.09005100
 H                 -3.46967000   -4.43908200   -5.06367400
 C                  0.33323700   -5.41289700    1.75585000
 H                 -0.26381500   -6.30877100    1.62665200
 C                 -6.85027100    1.74141800    5.24801000
 H                 -6.94310900    1.94504700    6.30886400
 C                 -2.79067000   -2.88074300    2.27143500
 H                 -2.07887800   -2.08430200    2.46505000
 C                 -4.15378500   -4.68835500    3.11317800
 H                 -4.50830400   -5.29214600    3.94136400
 C                 -3.24448900   -3.65323900    3.33531200
 H                 -2.88041800   -3.44792900    4.33571100

IPr*CuCl
Energy: -4874.086520 au
Sum of electronic and thermal Energies: -4872.976979 au
Geometry:
 C                  0.01770800    0.01217400   -0.25339600
 N                 -0.14033400   -1.05088700    0.59071300
 C                 -0.17860500   -0.63734800    1.91752600
 H                 -0.29987800   -1.33051600    2.73076600
 C                 -0.04978200    0.70960000    1.90873300
 H                 -0.05058100    1.42536400    2.71161900
 N                  0.07752700    1.09376100    0.57628900
 C                 -0.31822100   -2.41387000    0.13447000
 C                  0.80442400   -3.16839600   -0.25536100
 C                  0.58719400   -4.45628700   -0.74358200
 H                  1.44094900   -5.04065000   -1.06507000
 C                 -0.69235500   -5.00404200   -0.85304600
 C                 -1.77648800   -4.23739900   -0.43354300
 H                 -2.77881000   -4.64142900   -0.52071700
 C                 -1.61678800   -2.94558500    0.07461900
 C                  2.22704500   -2.61830500   -0.11156300
 H                  2.18398500   -1.55727400   -0.36965300
 C                  2.73288100   -2.68636200    1.33311400
 C                  2.27642500   -3.63362800    2.25399000
 H                  1.51595500   -4.34779500    1.96049900
 C                  2.78610100   -3.67132100    3.55338300
 H                  2.41825000   -4.41523500    4.25180500
 C                  3.76019600   -2.76034200    3.95301900
 H                  4.15460000   -2.78822500    4.96264500
 C                  4.22493600   -1.81147600    3.04162500
 H                  4.98324400   -1.09600200    3.34044000
 C                  3.71585900   -1.77834100    1.74650800
 H                  4.09137100   -1.04597700    1.03952900
 C                  3.20091600   -3.24408200   -1.11740500
 C                  3.14282900   -2.83353800   -2.45550400
 H                  2.42830800   -2.07483100   -2.75920100
 C                  3.98774300   -3.39274700   -3.40966100
 H                  3.92454400   -3.05932300   -4.43942400
 C                  4.91038100   -4.37267000   -3.04236200
 H                  5.57038700   -4.80760300   -3.78477500
 C                  4.98041700   -4.78363100   -1.71391000
 H                  5.69782600   -5.54036400   -1.41518500
 C                  4.13234700   -4.22172500   -0.75794600
 H                  4.20503400   -4.54480000    0.27385300
 C                 -0.89279900   -6.37783900   -1.44417700
 H                 -0.08470500   -7.05618300   -1.16017000
 H                 -0.90611800   -6.32691000   -2.53807200
 H                 -1.83964400   -6.81741400   -1.12373300
 C                 -2.83268200   -2.16745000    0.58226200
 H                 -2.58555100   -1.10538300    0.51508900
 C                 -4.05865900   -2.36066700   -0.32164100
 C                 -4.02020700   -1.83281100   -1.61988000
 H                 -3.13152900   -1.31232600   -1.96316600
 C                 -5.10082300   -1.97828100   -2.48350100
 H                 -5.04842300   -1.56038200   -3.48249600
 C                 -6.24545500   -2.65827200   -2.06455400
 H                 -7.08905900   -2.77240500   -2.73601600
 C                 -6.29542600   -3.18510200   -0.77766700
 H                 -7.18080500   -3.71261100   -0.43965900
 C                 -5.21027100   -3.03518700    0.08915300
 H                 -5.26983000   -3.44233000    1.09122700
 C                 -3.11675900   -2.43671800    2.06534100
 C                 -2.88867200   -3.67668200    2.67090200
 H                 -2.46729200   -4.49062200    2.09380700
 C                 -3.18904900   -3.88156000    4.01834100
 H                 -3.00407300   -4.85181900    4.46637100
 C                 -3.71900500   -2.84782200    4.78646500
 H                 -3.94867800   -3.00638100    5.83417100
 C                 -3.94521700   -1.60509400    4.19568400
 H                 -4.35009300   -0.78770500    4.78224200
 C                 -3.64646600   -1.40526300    2.85029600
 H                 -3.82179000   -0.43185100    2.40600000
 C                  0.27612900    2.46051300    0.13994100
 C                 -0.83325400    3.21971200   -0.28425500
 C                 -0.60950900    4.53348800   -0.69321100
 H                 -1.45122600    5.11763600   -1.04586100
 C                  0.66079700    5.11010900   -0.68101500
 C                  1.73159300    4.33007200   -0.25594400
 H                  2.72495000    4.76117400   -0.25512400
 C                  1.57271900    3.00445000    0.15552400
 C                 -2.25722800    2.65496300   -0.29867200
 H                 -2.16927600    1.57418700   -0.43475600
 C                 -3.05101300    3.16114400   -1.51254300
 C                 -2.78700300    2.60869300   -2.77198800
 H                 -2.04112700    1.82727000   -2.87983300
 C                 -3.46065000    3.05795500   -3.90437000
 H                 -3.23677400    2.61347500   -4.86753100
 C                 -4.41297000    4.07143100   -3.79776900
 H                 -4.93988200    4.42123700   -4.67856500
 C                 -4.68369000    4.62816000   -2.55037900
 H                 -5.42450900    5.41458600   -2.45434500
 C                 -4.00869600    4.17499700   -1.41595400
 H                 -4.23926700    4.61072200   -0.45080200
 C                 -3.00594200    2.85974400    1.02379900
 C                 -4.20297800    2.15842500    1.22973900
 H                 -4.56850500    1.49050400    0.45621600
 C                 -4.94134400    2.32472600    2.39706100
 H                 -5.86859900    1.77768600    2.52883800
 C                 -4.49380300    3.19530700    3.39243500
 H                 -5.06868900    3.32840000    4.30205100
 C                 -3.30532400    3.89317900    3.20309300
 H                 -2.94724300    4.57491700    3.96694000
 C                 -2.56887700    3.72770200    2.02722400
 H                 -1.65039700    4.28669200    1.89477600
 C                  0.86188400    6.54419100   -1.10568200
 H                  1.88007100    6.71512700   -1.46123000
 H                  0.68674100    7.22706500   -0.26717500
 H                  0.16986300    6.82174600   -1.90385500
 C                  2.80894100    2.19862100    0.57464400
 H                  2.45163000    1.25466700    0.99310900
 C                  3.55169900    2.90046600    1.71827400
 C                  3.23068000    2.58134300    3.04206200
 H                  2.49522100    1.80871000    3.24033600
 C                  3.85020200    3.22656800    4.11137200
 H                  3.58684100    2.95723600    5.12840400
 C                  4.81074500    4.20687400    3.87346900
 H                  5.29675400    4.71002600    4.70173200
 C                  5.15117000    4.52524000    2.55963500
 H                  5.90832900    5.27613500    2.36190700
 C                  4.53122800    3.87549500    1.49435300
 H                  4.83221200    4.11380700    0.48084000
 C                  3.71127300    1.81457400   -0.61064800
 C                  4.99033700    1.29222500   -0.36701400
 H                  5.36118900    1.23132700    0.64990900
 C                  5.80161200    0.86189500   -1.41317900
 H                  6.78650500    0.46184700   -1.19824700
 C                  5.34903100    0.93866700   -2.73008700
 H                  5.97748800    0.59795700   -3.54502200
 C                  4.07947700    1.44626400   -2.98592600
 H                  3.70029300    1.49426300   -4.00015200
 C                  3.26985300    1.88156100   -1.93554600
 H                  2.28458900    2.26648500   -2.16491800
 Cl                 0.14010800   -0.02743300   -4.29463900
 Cu                 0.09994700   -0.01564700   -2.15833000

BIAN-IPr*CuCl
Energy: -5257.645658 
Sum of electronic and thermal Energies: -5256.424437 au
Geometry:
 Cu                -0.00001000    0.00004600   -2.49109800
 Cl                -0.00001400    0.00009900   -4.63569800
 N                  0.09761800   -1.09064300    0.25083900
 N                 -0.09761500    1.09063100    0.25087400
 C                  0.23298800   -2.46179100   -0.20024800
 C                 -0.05378400    0.68435800    1.57379800
 C                  0.48127000   -5.12469700   -1.03253700
 C                 -0.77080700   -4.51783900   -0.93964400
 H                 -1.65429700   -5.08153200   -1.21648300
 C                 -0.92677300   -3.19755500   -0.51770500
 C                  0.05380300   -0.68441100    1.57377600
 C                 -0.00000200    0.00000600   -0.58351700
 C                  0.61707000   -6.54727100   -1.51772100
 H                  1.53160500   -7.01098700   -1.14194500
 C                 -0.23299100    2.46179200   -0.20017100
 C                  0.08534600   -1.18489600    2.94639900
 C                 -1.51429500    3.03602900   -0.29624700
 C                 -2.80252600    2.25126200   -0.01732200
 H                 -2.51555900    1.34687300    0.52537500
 C                 -0.08531200    1.18480000    2.94643600
 C                 -0.48128000    5.12472100   -1.03238300
 C                  1.60329200   -4.36989900   -0.70241700
 H                  2.58146200   -4.82921500   -0.77140300
 C                 -2.33365700   -2.60120700   -0.40012200
 H                 -2.24135700   -1.52485600   -0.55933200
 C                  0.00002100   -0.00006000    3.73825600
 C                 -3.25509200   -3.10514000   -1.52277000
 C                  1.51429100   -3.03602500   -0.29635200
 C                 -2.93302900   -2.77916100    0.99746100
 C                  2.80252500   -2.25126600   -0.01741500
 H                  2.51556100   -1.34689500    0.52531400
 C                 -1.60329900    4.36991300   -0.70227500
 H                 -2.58146900    4.82923100   -0.77124100
 C                 -3.51330200    1.77669300   -1.29677600
 C                  0.77079800    4.51786100   -0.93951600
 H                  1.65428700    5.08156200   -1.21634600
 C                  0.92676800    3.19756600   -0.51761600
 C                 -3.73839700    3.02191300    0.92353200
 C                  3.73840600   -3.02194600    0.92340400
 C                 -3.62794200    2.84342900    2.30654200
 H                 -2.89775000    2.14460200    2.69915200
 C                 -4.33495600   -3.96129600   -1.29438800
 H                 -4.56913200   -4.28092400   -0.28630600
 C                 -0.61708300    6.54730900   -1.51752700
 H                 -1.53162600    7.01100800   -1.14174800
 C                  0.16626400   -2.40066200    3.58667900
 H                  0.22760500   -3.33154800    3.03721200
 C                 -3.75076700   -1.76968700    1.51785600
 H                 -3.92270500   -0.87374300    0.93139800
 C                  0.00002900   -0.00008100    5.13399900
 C                  2.33365400    2.60121500   -0.40006200
 H                  2.24135400    1.52486900   -0.55930200
 C                 -2.97705900    1.94719900   -2.57466700
 H                 -2.02765500    2.44904200   -2.70753600
 C                  4.70638500   -3.91469100    0.44751800
 H                  4.84291100   -4.04012300   -0.62043600
 C                 -2.73708800   -3.93127600    1.76563800
 H                 -2.10380500   -4.72720900    1.39180800
 C                 -2.99348300   -2.69506300   -2.83707400
 H                 -2.16658400   -2.02266900   -3.04286900
 C                 -4.73752100    1.10077200   -1.17763300
 H                 -5.18115400    0.96230300   -0.19753500
 C                  0.16653700   -2.42312800    5.00936900
 H                  0.22943300   -3.38364900    5.50802000
 C                 -0.16622000    2.40054700    3.58675400
 H                 -0.22756500    3.33145000    3.03731600
 C                  3.51328600   -1.77665300   -1.29686200
 C                 -4.44468300    3.54649500    3.19119700
 H                 -4.34280200    3.38601200    4.25899100
 C                  2.93303500    2.77912900    0.99752200
 C                 -0.08808700    1.27300100    5.76894800
 H                 -0.09143800    1.33576800    6.85194900
 C                  0.08815300   -1.27318300    5.76890800
 H                  0.09151600   -1.33598300    6.85190700
 C                  3.25508000    3.10518300   -1.52270200
 C                  5.52123400   -4.62316400    1.32836900
 H                  6.26516500   -5.30841500    0.93685100
 C                 -4.70638100    3.91467300    0.44768200
 H                 -4.84291700    4.04013900   -0.62026600
 C                 -5.12695100   -4.40867700   -2.35442100
 H                 -5.96074500   -5.07342600   -2.15546500
 C                 -5.39261500    4.44413500    2.70505300
 H                 -6.03157400    4.99051300    3.38973900
 C                 -5.40597600    0.62316900   -2.29945700
 H                 -6.34879300    0.10076100   -2.18094400
 C                 -4.85174200   -4.00294400   -3.65687800
 H                 -5.46643700   -4.35056700   -4.47990500
 C                  5.39263900   -4.44422500    2.70486500
 H                  6.03160500   -4.99062500    3.38952700
 C                 -5.52122200    4.62311700    1.32856300
 H                 -6.26515700    5.30838100    0.93707500
 C                  3.75077100    1.76963800    1.51788700
 H                  3.92270100    0.87370700    0.93140600
 C                 -3.64449900    1.46563200   -3.70338500
 H                 -3.18943000    1.59007900   -4.67879600
 C                  2.97702900   -1.94712100   -2.57475300
 H                  2.02762700   -2.44896500   -2.70762700
 C                 -3.34649100   -4.07226800    3.01249700
 H                 -3.18324000   -4.97602800    3.58973900
 C                 -3.78117200   -3.13962600   -3.89369500
 H                 -3.55763400   -2.80665900   -4.90097600
 C                 -4.86177900    0.80804600   -3.57108800
 H                 -5.37779800    0.42948500   -4.44602100
 C                  4.33495200    3.96132300   -1.29430100
 H                  4.56914100    4.28091500   -0.28621100
 C                  3.62796200   -2.84350800    2.30642100
 H                  2.89777300   -2.14469400    2.69906100
 C                 -0.16647800    2.42296900    5.00944500
 H                 -0.22936700    3.38347500    5.50812600
 C                  4.44471100   -3.54660200    3.19104600
 H                  4.34284000   -3.38615300    4.25884700
 C                 -4.35666500   -1.90315900    2.76478800
 H                 -4.98349100   -1.10483300    3.14665300
 C                 -4.15783500   -3.05927400    3.51796100
 H                 -4.62768700   -3.16730200    4.48907200
 C                  4.35667700    1.90307500    2.76481900
 H                  4.98350200    1.10473700    3.14666000
 C                  4.73750100   -1.10072800   -1.17771100
 H                  5.18114400   -0.96228600   -0.19761400
 C                  2.73710500    3.93122700    1.76573000
 H                  2.10382500    4.72717200    1.39192300
 C                  3.64445400   -1.46551300   -3.70346300
 H                  3.18937600   -1.58993200   -4.67887300
 C                  5.12693900    4.40873600   -2.35432600
 H                  5.96074000    5.07347100   -2.15535600
 C                  4.86173200   -0.80792400   -3.57115800
 H                  5.37773900   -0.42933200   -4.44608400
 C                  3.34651700    4.07218400    3.01258800
 H                  3.18327500    4.97593000    3.58985400
 C                  4.15785900    3.05917300    3.51802200
 H                  4.62771700    3.16717400    4.48913200
 C                  5.40594100   -0.62308400   -2.29952600
 H                  6.34875600   -0.10067300   -2.18100700
 C                  2.99345400    2.69515400   -2.83701800
 H                  2.16654700    2.02277400   -3.04282800
 C                  4.85171400    4.00305000   -3.65679500
 H                  5.46640300    4.35069700   -4.47981700
 C                  3.78113500    3.13974800   -3.89363100
 H                  3.55758400    2.80681800   -4.90092100
 H                 -0.23193700   -7.15890500   -1.20383200
 H                  0.65531500   -6.58020900   -2.61182800
 H                 -0.65531600    6.58027800   -2.61163400
 H                  0.23191600    7.15893900   -1.20361100
